# Supplementary material for: Effects of Maternal Supplementation with Organic Trace Minerals including Zinc, Manganese, Copper, and Cobalt during the Late and Post-Partum Periods on the Health and Immune Status of Japanese Black Calves
Source: Animals (Basel). 2023 Nov 28;13(23):3679. doi: 10.3390/ani13233679 (PMC10705794; doi:10.3390/ani13233679)
Supplement: Supplementary file 1 [file animals-13-03679-s001.zip]

Archive with 1 entries (1 files):
- animals-2660872-supplementary.pdf
